# Supplementary material for: Behavioral data of thin-film single junction amorphous silicon (a-Si) photovoltaic modules under outdoor long term exposure
Source: Data Brief. 2016 Feb 27;7:366–71. doi: 10.1016/j.dib.2016.02.055 (PMC4781922; doi:10.1016/j.dib.2016.02.055)
Supplement: Supplementary file 2 — Supplementary material [file mmc2.zip]

Archive with 1 entries (1 files):
- Supp_figures.rar
